# Supplementary material for: Differential regulation of hepatic macrophage fate by Chi3l1 in metabolic dysfunction-associated steatotic liver disease
Source: eLife. 2026 Jun 26;14:RP107023. doi: 10.7554/eLife.107023 (PMC13309125; doi:10.7554/eLife.107023)
Supplement: Figure 1—source data 3. [file elife-107023-fig1-data3.zip]

Archive with 5 entries (4 files):
- Figure 1-Source Data 3/Figure 1C-Chi3l1.tif
- Figure 1-Source Data 3/Figure 1C-GAPDH.tif
- Figure 1-Source Data 3/Figure 1D-Chi3l1.tif
- Figure 1-Source Data 3/Figure 1D-GAPDH.tif
- Figure 1-Source Data 3/
